# Supplementary material for: A new species of Stenasellus Dollfus, 1897 from Iran, with a key to the western Asian species (Crustacea, Isopoda, Stenasellidae)
Source: Zookeys. 2018 Jun 13;(766):39–50. doi: 10.3897/zookeys.766.23239 (PMC6010508; doi:10.3897/zookeys.766.23239)
Supplement: XML Treatment for Stenasellus [file zookeys.766.23239-treatment1.xml]

<!DOCTYPE tp:taxon-treatment
  PUBLIC "-//TaxonX//DTD Taxonomic Treatment Publishing DTD v0 20100105//EN" "tax-treatment-NSO.dtd">
<tp:taxon-treatment xmlns:tp="http://www.plazi.org/taxpub"><tp:treatment-meta><kwd-group><label>Taxon classification</label><kwd><named-content xmlns:xlink="http://www.w3.org/1999/xlink" content-type="kingdom">Animalia</named-content></kwd><kwd><named-content xmlns:xlink="http://www.w3.org/1999/xlink" content-type="order">Isopoda</named-content></kwd><kwd><named-content xmlns:xlink="http://www.w3.org/1999/xlink" content-type="family">Stenasellidae</named-content></kwd></kwd-group><mixed-citation publication-type="journal"><person-group><name><surname>Khalaji-Pirbalouty</surname><given-names>Valiallah</given-names></name><name><surname>Fatemi</surname><given-names>Yaser</given-names></name><name><surname>Malek-Hosseini</surname><given-names>Mohammad Javad</given-names></name><name><surname>Kuntner</surname><given-names>Matjaž</given-names></name></person-group><article-title>A new species of <italic><tp:taxon-name><tp:taxon-name-part taxon-name-part-type="genus" reg="Stenasellus">Stenasellus</tp:taxon-name-part></tp:taxon-name></italic> Dollfus, 1897 from Iran, with a key to the western Asian species (<tp:taxon-name><tp:taxon-name-part taxon-name-part-type="subphylum">Crustacea</tp:taxon-name-part></tp:taxon-name>, <tp:taxon-name><tp:taxon-name-part taxon-name-part-type="order">Isopoda</tp:taxon-name-part></tp:taxon-name>, <tp:taxon-name><tp:taxon-name-part taxon-name-part-type="family">Stenasellidae</tp:taxon-name-part></tp:taxon-name>)</article-title><source>Zookeys</source><day>13</day><month>6</month><year>2018</year><volume>2018</volume><issue>766</issue><fpage>39</fpage><lpage>50</lpage><pub-id pub-id-type="doi">10.3897/zookeys.766.23239</pub-id></mixed-citation></tp:treatment-meta><tp:nomenclature><label>Genus</label><tp:taxon-name>
              <tp:taxon-name-part taxon-name-part-type="genus" reg="Stenasellus">Stenasellus</tp:taxon-name-part>
            </tp:taxon-name><tp:taxon-authority>Dollfus, 1897</tp:taxon-authority><tp:nomenclature-citation-list><tp:nomenclature-citation><tp:taxon-name>
                  <tp:taxon-name-part taxon-name-part-type="genus" reg="Stenasellus">Stenasellus</tp:taxon-name-part>
                </tp:taxon-name><comment>Dollfus, 1897:130; <xref ref-type="bibr" rid="B27">Racovitza 1924</xref>: 81; <xref ref-type="bibr" rid="B1">Birstein and Starostin 1949</xref>: 691; <xref ref-type="bibr" rid="B12">Magniez 1966</xref>: 177; <xref ref-type="bibr" rid="B11">Magniez 1968</xref>: 363; <xref ref-type="bibr" rid="B15">Magniez 1991</xref>: 99; <xref ref-type="bibr" rid="B22">Messana 1999</xref>: 1; <xref ref-type="bibr" rid="B19">Magniez and Stock 2000</xref>: 164.</comment></tp:nomenclature-citation></tp:nomenclature-citation-list></tp:nomenclature><tp:treatment-sec sec-type="type species" id="SECID0ELKAC"><title>Type species.</title><p>
              <italic><tp:taxon-name><tp:taxon-name-part taxon-name-part-type="genus" reg="Stenasellus">Stenasellus</tp:taxon-name-part> <tp:taxon-name-part taxon-name-part-type="species" reg="virei">virei</tp:taxon-name-part></tp:taxon-name></italic> Dollfus, 1897, by monotypy.</p></tp:treatment-sec><tp:treatment-sec sec-type="diagnosis" id="SECID0E3KAC"><title>Diagnosis.</title><p>Diagnoses to the genus can be found in <xref ref-type="bibr" rid="B5">Dollfus (1897)</xref> and <xref ref-type="bibr" rid="B12">Magniez (1966)</xref>. The generic diagnosis presented here is more detailed than has been previously presented: Body lateral margins parallel and setose; pereonite VII longest; the antennal peduncle is 6-articulate, article VI longest, approximately 1.6 times the article V. Left mandible with incisor and lacinia mobilis bearing four cusps. Pereopod I with triangular carpus, dactylus elongated, an inferior margin with a row of contiguous scale-like flattened setae. Pereopods II-VII with an oval basis bearing some long distally plumose setae on the superior margin; dactylus shorter than elongated main unguis, bearing two secondary unguis. Pleopod I uniramous, protopod mesial margin with a simple <abbrev xmlns:xlink="http://www.w3.org/1999/xlink" xlink:title="robust seta/e" id="ABBRID0EKLAC" xlink:type="simple">RS</abbrev> or a single coupling hook, exopod elongated, mesial margin with a row distally plumose setae, distal margin fringed with a row of tiny simple short setae. Pleopod II exopod 2-articulate, article I short and without setae, article II longer than I, oval or round.</p></tp:treatment-sec><tp:treatment-sec sec-type="remarks" id="SECID0EOLAC"><title>Remarks.</title><p>The first restrictive diagnosis to the genus was given by <xref ref-type="bibr" rid="B5">Dollfus (1897)</xref> when describing <italic><tp:taxon-name><tp:taxon-name-part taxon-name-part-type="genus" reg="Stenasellus">Stenasellus</tp:taxon-name-part> <tp:taxon-name-part taxon-name-part-type="species" reg="virei">virei</tp:taxon-name-part></tp:taxon-name></italic> from the subterranean waters of France. Later, <xref ref-type="bibr" rid="B12">Magniez (1966)</xref> wrote a more detailed diagnosis, when comparing stenasellids of Africa. Subsequently, Magniez (1999) divided species of the genus <italic><tp:taxon-name><tp:taxon-name-part taxon-name-part-type="genus" reg="Stenasellus">Stenasellus</tp:taxon-name-part></tp:taxon-name></italic> of the Iberian Peninsula in two species groups: (<italic><tp:taxon-name><tp:taxon-name-part taxon-name-part-type="genus" reg="Stenasellus">S.</tp:taxon-name-part> <tp:taxon-name-part taxon-name-part-type="species" reg="breuili">breuili</tp:taxon-name-part></tp:taxon-name></italic> group and <italic><tp:taxon-name><tp:taxon-name-part taxon-name-part-type="genus" reg="Stenasellus">S.</tp:taxon-name-part> <tp:taxon-name-part taxon-name-part-type="species" reg="virei">virei</tp:taxon-name-part></tp:taxon-name></italic> group). The species of <italic><tp:taxon-name><tp:taxon-name-part taxon-name-part-type="genus" reg="Stenasellus">S.</tp:taxon-name-part> <tp:taxon-name-part taxon-name-part-type="species" reg="breuili">breuili</tp:taxon-name-part></tp:taxon-name></italic> group being recognized by protopod of the male pleopod I with a single simple seta; pleopod II appendix masculina with cylindroid and elongated distal article, little or no twisted, bearing short setae (spine) on apical margin; and pleopods IV and V with endopod smaller than exopod with round apical margin. The species and subspecies that compose <italic><tp:taxon-name><tp:taxon-name-part taxon-name-part-type="genus" reg="Stenasellus">S.</tp:taxon-name-part> <tp:taxon-name-part taxon-name-part-type="species" reg="virei">virei</tp:taxon-name-part></tp:taxon-name></italic> group stand out by the protopod of the male pleopod I with a single coupling hook on mesial margin, pleopod II appendix masculina fusiform distal article, more or less twisted, without apical short setae (spine); the exopods of pleopod IV and V, initially lamellar and broad subequal to apically rounded endopods.</p><p>In this work, two other groups of the genus <italic><tp:taxon-name><tp:taxon-name-part taxon-name-part-type="genus" reg="Stenasellus">Stenasellus</tp:taxon-name-part></tp:taxon-name></italic> are proposed: the first group that has pleopod III–V with entirely bilobed endopod are from western and south-eastern Asia: <italic><tp:taxon-name><tp:taxon-name-part taxon-name-part-type="genus" reg="Stenasellus">S.</tp:taxon-name-part> <tp:taxon-name-part taxon-name-part-type="species" reg="bedosae">bedosae</tp:taxon-name-part></tp:taxon-name></italic> Magniez, 1991 and <italic><tp:taxon-name><tp:taxon-name-part taxon-name-part-type="genus" reg="Stenasellus">S.</tp:taxon-name-part> <tp:taxon-name-part taxon-name-part-type="species" reg="brignolii">brignolii</tp:taxon-name-part></tp:taxon-name></italic> Pesce &amp; Argano, 1981 (Thailand); <italic><tp:taxon-name><tp:taxon-name-part taxon-name-part-type="genus" reg="Stenasellus">S.</tp:taxon-name-part> <tp:taxon-name-part taxon-name-part-type="species" reg="chapmani">chapmani</tp:taxon-name-part></tp:taxon-name></italic> Magniez, 1982 (Malaysia); <italic><tp:taxon-name><tp:taxon-name-part taxon-name-part-type="genus" reg="Stenasellus">S.</tp:taxon-name-part> <tp:taxon-name-part taxon-name-part-type="species" reg="covillae">covillae</tp:taxon-name-part></tp:taxon-name></italic> Magniez, 1987, <italic><tp:taxon-name><tp:taxon-name-part taxon-name-part-type="genus" reg="Stenasellus">S.</tp:taxon-name-part> <tp:taxon-name-part taxon-name-part-type="species" reg="stocki">stocki</tp:taxon-name-part></tp:taxon-name></italic> Magniez, <!--PageBreak-->2001 and <italic><tp:taxon-name><tp:taxon-name-part taxon-name-part-type="genus" reg="Stenasellus">S.</tp:taxon-name-part> <tp:taxon-name-part taxon-name-part-type="species" reg="strinatii">strinatii</tp:taxon-name-part></tp:taxon-name></italic> Magniez, 1991 (Sumatra); <italic><tp:taxon-name><tp:taxon-name-part taxon-name-part-type="genus" reg="Stenasellus">S.</tp:taxon-name-part> <tp:taxon-name-part taxon-name-part-type="species" reg="grafi">grafi</tp:taxon-name-part></tp:taxon-name></italic> Magniez &amp; Stock, 2000; <italic><tp:taxon-name><tp:taxon-name-part taxon-name-part-type="genus" reg="Stenasellus">S.</tp:taxon-name-part> <tp:taxon-name-part taxon-name-part-type="species" reg="henryi">henryi</tp:taxon-name-part></tp:taxon-name></italic> Magniez &amp; Stock, 2000 and <italic><tp:taxon-name><tp:taxon-name-part taxon-name-part-type="genus" reg="Stenasellus">S.</tp:taxon-name-part> <tp:taxon-name-part taxon-name-part-type="species" reg="messanai">messanai</tp:taxon-name-part></tp:taxon-name></italic> Magniez &amp; Stock, 2000 (Oman). The species of the second group have pleopod II appendix masculina with slender, elongated, and tapering to an acute apex distal article and pleopod III–V with distally bilobed endopod. Except <italic><tp:taxon-name><tp:taxon-name-part taxon-name-part-type="genus" reg="Stenasellus">S.</tp:taxon-name-part> <tp:taxon-name-part taxon-name-part-type="species" reg="cambodianus">cambodianus</tp:taxon-name-part></tp:taxon-name></italic> Boutin &amp; Magniez, 1985 from Cambodia, the remaining species of the second group are distributed in eastern Africa and western Asia: <italic><tp:taxon-name><tp:taxon-name-part taxon-name-part-type="genus" reg="Stenasellus">S.</tp:taxon-name-part> <tp:taxon-name-part taxon-name-part-type="species" reg="kenyensis">kenyensis</tp:taxon-name-part></tp:taxon-name></italic> Magniez, 1975 (Kenya), <italic><tp:taxon-name><tp:taxon-name-part taxon-name-part-type="genus" reg="Stenasellus">S.</tp:taxon-name-part> <tp:taxon-name-part taxon-name-part-type="species" reg="costai">costai</tp:taxon-name-part></tp:taxon-name></italic> Lanza, Chelazzi &amp; Messana, 1970 and <italic><tp:taxon-name><tp:taxon-name-part taxon-name-part-type="genus" reg="Stenasellus">S.</tp:taxon-name-part> <tp:taxon-name-part taxon-name-part-type="species" reg="migiurtinicus">migiurtinicus</tp:taxon-name-part></tp:taxon-name></italic> Messana, Chelazzi &amp; Lanza, 1974 (<tp:taxon-name>Solalia</tp:taxon-name>); <italic><tp:taxon-name><tp:taxon-name-part taxon-name-part-type="genus" reg="Stenasellus">S.</tp:taxon-name-part> <tp:taxon-name-part taxon-name-part-type="species" reg="vermeuleni">vermeuleni</tp:taxon-name-part></tp:taxon-name></italic> Magniez &amp; Stock, 2000 (Oman), <italic><tp:taxon-name><tp:taxon-name-part taxon-name-part-type="genus" reg="Stenasellus">S.</tp:taxon-name-part> <tp:taxon-name-part taxon-name-part-type="species" reg="tashanicus">tashanicus</tp:taxon-name-part></tp:taxon-name></italic> sp. n. (Iran).</p><p>Based on descriptions and illustrations of the nominal species, there are some variations between the included species. The main variation is the shape of the pleopods I–V. The exopod of pleopod 1 is elongated and the medial margin of its protopod has a single coupling hook in most species (e.g., <italic><tp:taxon-name><tp:taxon-name-part taxon-name-part-type="genus" reg="Stenasellus">S.</tp:taxon-name-part> <tp:taxon-name-part taxon-name-part-type="species" reg="virei">virei</tp:taxon-name-part></tp:taxon-name></italic> Dollfus, 1897; <italic><tp:taxon-name><tp:taxon-name-part taxon-name-part-type="genus" reg="Stenasellus">S.</tp:taxon-name-part> <tp:taxon-name-part taxon-name-part-type="species" reg="strinatii">strinatii</tp:taxon-name-part></tp:taxon-name></italic> Magniez, 1991; <italic><tp:taxon-name><tp:taxon-name-part taxon-name-part-type="genus" reg="Stenasellus">S.</tp:taxon-name-part> <tp:taxon-name-part taxon-name-part-type="species" reg="vermeuleni">vermeuleni</tp:taxon-name-part></tp:taxon-name></italic> Magniez &amp; Stock, 2000), while some species have a pleopod 1 with short exopod and without any coupling hook (e.g., <italic><tp:taxon-name><tp:taxon-name-part taxon-name-part-type="genus" reg="Stenasellus">S.</tp:taxon-name-part> <tp:taxon-name-part taxon-name-part-type="species" reg="grafi">grafi</tp:taxon-name-part></tp:taxon-name></italic> Magniez &amp; Stock, 2000; <italic><tp:taxon-name><tp:taxon-name-part taxon-name-part-type="genus" reg="Stenasellus">S.</tp:taxon-name-part> <tp:taxon-name-part taxon-name-part-type="species" reg="stocki">stocki</tp:taxon-name-part></tp:taxon-name></italic> Magniez, 2001). The second article of the pleopod II is round and possesses less than five marginal setae in some species (e.g., <italic><tp:taxon-name><tp:taxon-name-part taxon-name-part-type="genus" reg="Stenasellus">S.</tp:taxon-name-part> <tp:taxon-name-part taxon-name-part-type="species" reg="henryi">henryi</tp:taxon-name-part></tp:taxon-name></italic> Magniez &amp; Stock, 2000; <italic><tp:taxon-name><tp:taxon-name-part taxon-name-part-type="genus" reg="Stenasellus">S.</tp:taxon-name-part> <tp:taxon-name-part taxon-name-part-type="species" reg="grafi">grafi</tp:taxon-name-part></tp:taxon-name></italic> Magniez &amp; Stock, 2000; <italic><tp:taxon-name><tp:taxon-name-part taxon-name-part-type="genus" reg="Stenasellus">S.</tp:taxon-name-part> <tp:taxon-name-part taxon-name-part-type="species" reg="nuragicus">nuragicus</tp:taxon-name-part></tp:taxon-name></italic> Argano, 1968), whereas some species have an oval and elongated second article with more than 10 marginal setae (e.g., <italic><tp:taxon-name><tp:taxon-name-part taxon-name-part-type="genus" reg="Stenasellus">S.</tp:taxon-name-part> <tp:taxon-name-part taxon-name-part-type="species" reg="vermeuleni">vermeuleni</tp:taxon-name-part></tp:taxon-name></italic> Magniez &amp; Stock, 2000; <italic><tp:taxon-name><tp:taxon-name-part taxon-name-part-type="genus" reg="Stenasellus">S.</tp:taxon-name-part> <tp:taxon-name-part taxon-name-part-type="species" reg="buili">buili</tp:taxon-name-part></tp:taxon-name></italic> Remy, 1949; <italic><tp:taxon-name><tp:taxon-name-part taxon-name-part-type="genus" reg="Stenasellus">S.</tp:taxon-name-part> <tp:taxon-name-part taxon-name-part-type="species" reg="kenyensis">kenyensis</tp:taxon-name-part></tp:taxon-name></italic> Magniez, 1975). Moreover, the endopod of pleopods III–V has a rounded distal margin (e.g., <italic><tp:taxon-name><tp:taxon-name-part taxon-name-part-type="genus" reg="Stenasellus">S.</tp:taxon-name-part> <tp:taxon-name-part taxon-name-part-type="species" reg="virei">virei</tp:taxon-name-part></tp:taxon-name></italic> Dollfus, 1897; <italic><tp:taxon-name><tp:taxon-name-part taxon-name-part-type="genus" reg="Stenasellus">S.</tp:taxon-name-part> <tp:taxon-name-part taxon-name-part-type="species" reg="asiaticus">asiaticus</tp:taxon-name-part></tp:taxon-name></italic> Birstein &amp; Starostin, 1949; <italic><tp:taxon-name><tp:taxon-name-part taxon-name-part-type="genus" reg="Stenasellus">S.</tp:taxon-name-part> <tp:taxon-name-part taxon-name-part-type="species" reg="buili">buili</tp:taxon-name-part></tp:taxon-name></italic> Remy, 1949), some species have distally bifurcated endopod (e.g., <italic><tp:taxon-name><tp:taxon-name-part taxon-name-part-type="genus" reg="Stenasellus">S.</tp:taxon-name-part> <tp:taxon-name-part taxon-name-part-type="species" reg="ruffoi">ruffoi</tp:taxon-name-part></tp:taxon-name></italic> Messana, 1993; <italic><tp:taxon-name><tp:taxon-name-part taxon-name-part-type="genus" reg="Stenasellus">S.</tp:taxon-name-part> <tp:taxon-name-part taxon-name-part-type="species" reg="vermeuleni">vermeuleni</tp:taxon-name-part></tp:taxon-name></italic> Magniez &amp; Stock, 2000; <italic><tp:taxon-name><tp:taxon-name-part taxon-name-part-type="genus" reg="Stenasellus">S.</tp:taxon-name-part> <tp:taxon-name-part taxon-name-part-type="species" reg="kenyensis">kenyensis</tp:taxon-name-part></tp:taxon-name></italic> Magniez, 1975) and in some species the endopod is deeply bilobed (e.g., <italic><tp:taxon-name><tp:taxon-name-part taxon-name-part-type="genus" reg="Stenasellus">S.</tp:taxon-name-part> <tp:taxon-name-part taxon-name-part-type="species" reg="javanicus">javanicus</tp:taxon-name-part></tp:taxon-name></italic> Magniez &amp; Rahmadi, 2006; <italic><tp:taxon-name><tp:taxon-name-part taxon-name-part-type="genus" reg="Stenasellus">S.</tp:taxon-name-part> <tp:taxon-name-part taxon-name-part-type="species" reg="grafi">grafi</tp:taxon-name-part></tp:taxon-name></italic> Magniez &amp; Stock, 2000; <italic><tp:taxon-name><tp:taxon-name-part taxon-name-part-type="genus" reg="Stenasellus">S.</tp:taxon-name-part> <tp:taxon-name-part taxon-name-part-type="species" reg="henryi">henryi</tp:taxon-name-part></tp:taxon-name></italic> Magniez &amp; Stock, 2000). In addition, the medial margin of their maxilliped endite differs in having a different number of coupling hooks (2–6).</p></tp:treatment-sec><ref-list><ref id="B27"><mixed-citation xmlns:xlink="http://www.w3.org/1999/xlink" xlink:type="simple">
          <person-group><name name-style="western"><surname>Racovitza</surname><given-names>EG</given-names></name></person-group> (<year>1924</year>) <article-title>Diagnoses des genres <italic><tp:taxon-name><tp:taxon-name-part taxon-name-part-type="genus">Asellus</tp:taxon-name-part></tp:taxon-name></italic> et <italic><tp:taxon-name><tp:taxon-name-part taxon-name-part-type="genus">Stenasellus</tp:taxon-name-part></tp:taxon-name></italic> et description de deux <italic><tp:taxon-name><tp:taxon-name-part taxon-name-part-type="genus">Stenasellus</tp:taxon-name-part> <tp:taxon-name-part taxon-name-part-type="species">nouveaux</tp:taxon-name-part></tp:taxon-name></italic>.</article-title> <source>Buletinul Societatii de Stiinte din Cluj</source> <volume>2</volume>: <fpage>81</fpage>–<lpage>92</lpage>.</mixed-citation></ref><ref id="B1"><mixed-citation xmlns:xlink="http://www.w3.org/1999/xlink" xlink:type="simple">
          <person-group><name name-style="western"><surname>Birstein</surname><given-names>JA</given-names></name><name name-style="western"><surname>Starostin</surname><given-names>IV</given-names></name></person-group> (<year>1949</year>) <article-title>Novyj djla SSSR rod vodjanykh osliov (<tp:taxon-name><tp:taxon-name-part taxon-name-part-type="genus">Stenasellus</tp:taxon-name-part></tp:taxon-name>) iz Turkmenii i ego znaceniedlja zoogeografii srednej Azii.</article-title> <source>Doklady Akademiya Nauk SSSR</source> <volume>69</volume>(<issue>5</issue>): <fpage>691</fpage>–<lpage>694</lpage>.</mixed-citation></ref><ref id="B12"><mixed-citation xmlns:xlink="http://www.w3.org/1999/xlink" xlink:type="simple">
          <person-group><name name-style="western"><surname>Magniez</surname><given-names>G</given-names></name></person-group> (<year>1966</year>) Contribution a la systematique des <tp:taxon-name><tp:taxon-name-part taxon-name-part-type="subfamily">Stenasellinae</tp:taxon-name-part></tp:taxon-name> d’Afrique (Crustaces, Asellotes). International Journal of Speleology 2(1&amp;2): 173–190. <ext-link xlink:type="simple" ext-link-type="doi" xlink:href="10.5038/1827-806X.2.1.17">https://doi.org/10.5038/1827-806X.2.1.17</ext-link></mixed-citation></ref><ref id="B11"><mixed-citation xmlns:xlink="http://www.w3.org/1999/xlink" xlink:type="simple">
          <person-group><name name-style="western"><surname>Magniez</surname><given-names>G</given-names></name></person-group> (<year>1968</year>) <article-title>L’espece polytypique <italic><tp:taxon-name><tp:taxon-name-part taxon-name-part-type="genus">Stenasellus</tp:taxon-name-part> <tp:taxon-name-part taxon-name-part-type="species">virei</tp:taxon-name-part></tp:taxon-name></italic> Dollfus, 1897 (Crustace Isopode Hypoge).</article-title> <source>Annales de Speleologie</source> <volume>23</volume>(<issue>2</issue>): <fpage>363</fpage>–<lpage>407</lpage>.</mixed-citation></ref><ref id="B15"><mixed-citation xmlns:xlink="http://www.w3.org/1999/xlink" xlink:type="simple">
          <person-group><name name-style="western"><surname>Magniez</surname><given-names>G</given-names></name></person-group> (<year>1991</year>) <article-title>Bons et mauvais caractères taxinomiques: exemple des Sténasellides d’Extrême-Orient.</article-title> <source>Mémoires de Biospéologie</source> <volume>17</volume>: <fpage>99</fpage>–<lpage>104</lpage>.</mixed-citation></ref><ref id="B22"><mixed-citation xmlns:xlink="http://www.w3.org/1999/xlink" xlink:type="simple">
          <person-group><name name-style="western"><surname>Messana</surname><given-names>G</given-names></name></person-group> (<year>1999</year>) <article-title><italic><tp:taxon-name><tp:taxon-name-part taxon-name-part-type="genus">Stenasellus</tp:taxon-name-part> <tp:taxon-name-part taxon-name-part-type="species">simonsi</tp:taxon-name-part></tp:taxon-name></italic> n. sp. (<tp:taxon-name><tp:taxon-name-part taxon-name-part-type="order">Isopoda</tp:taxon-name-part></tp:taxon-name> <tp:taxon-name><tp:taxon-name-part taxon-name-part-type="suborder">Asellota</tp:taxon-name-part></tp:taxon-name> <tp:taxon-name><tp:taxon-name-part taxon-name-part-type="family">Stenasellidae</tp:taxon-name-part></tp:taxon-name>) from the limestone outcrop of the Kenyan coast.</article-title> <source>Tropical Zoology</source> <volume>1</volume>(<issue>12</issue>): <fpage>1</fpage>–<lpage>8</lpage>. <ext-link xlink:type="simple" ext-link-type="doi" xlink:href="10.1080/03946975.1999.10539376">https://doi.org/10.1080/03946975.1999.10539376</ext-link></mixed-citation></ref><ref id="B19"><mixed-citation xmlns:xlink="http://www.w3.org/1999/xlink" xlink:type="simple">
          <person-group><name name-style="western"><surname>Magniez</surname><given-names>G</given-names></name><name name-style="western"><surname>Stock</surname><given-names>JH</given-names></name></person-group> (<year>2000</year>) <article-title>Les <tp:taxon-name><tp:taxon-name-part taxon-name-part-type="family">Stenasellidae</tp:taxon-name-part></tp:taxon-name> (<tp:taxon-name><tp:taxon-name-part taxon-name-part-type="subphylum">Crustacea</tp:taxon-name-part></tp:taxon-name> <tp:taxon-name><tp:taxon-name-part taxon-name-part-type="order">Isopoda</tp:taxon-name-part></tp:taxon-name> <tp:taxon-name><tp:taxon-name-part taxon-name-part-type="suborder">Asellota</tp:taxon-name-part></tp:taxon-name> Anophtalmes) des eaux souterraines du sultant d’Oman.</article-title> <source>Beaufortia</source> <volume>50</volume>(<issue>9</issue>): <fpage>163</fpage>–<lpage>183</lpage>.</mixed-citation></ref><ref id="B5"><mixed-citation xmlns:xlink="http://www.w3.org/1999/xlink" xlink:type="simple">
          <person-group><name name-style="western"><surname>Dollfus</surname><given-names>A</given-names></name></person-group> (<year>1897</year>) <article-title>Sur deux types nouveaux de Crustaces Isopodes appartenant a la faune souterraine des Cevennes.</article-title> <source>Comptes rendus hebdomadaires Seances de l’Academie des Sciences, Paris</source> <volume>125</volume>: <fpage>130</fpage>–<lpage>131</lpage>.</mixed-citation></ref></ref-list></tp:taxon-treatment>
