# Supplementary material for: A new species of Stenasellus Dollfus, 1897 from Iran, with a key to the western Asian species (Crustacea, Isopoda, Stenasellidae)
Source: Zookeys. 2018 Jun 13;(766):39–50. doi: 10.3897/zookeys.766.23239 (PMC6010508; doi:10.3897/zookeys.766.23239)
Supplement: XML Treatment for Stenasellus tashanicus [file zookeys.766.23239-treatment2.xml]

<!DOCTYPE tp:taxon-treatment
  PUBLIC "-//TaxonX//DTD Taxonomic Treatment Publishing DTD v0 20100105//EN" "tax-treatment-NSO.dtd">
<tp:taxon-treatment xmlns:tp="http://www.plazi.org/taxpub"><tp:treatment-meta><kwd-group><label>Taxon classification</label><kwd><named-content xmlns:xlink="http://www.w3.org/1999/xlink" content-type="kingdom">Animalia</named-content></kwd><kwd><named-content xmlns:xlink="http://www.w3.org/1999/xlink" content-type="order">Isopoda</named-content></kwd><kwd><named-content xmlns:xlink="http://www.w3.org/1999/xlink" content-type="family">Stenasellidae</named-content></kwd></kwd-group><mixed-citation publication-type="journal"><person-group><name><surname>Khalaji-Pirbalouty</surname><given-names>Valiallah</given-names></name><name><surname>Fatemi</surname><given-names>Yaser</given-names></name><name><surname>Malek-Hosseini</surname><given-names>Mohammad Javad</given-names></name><name><surname>Kuntner</surname><given-names>Matjaž</given-names></name></person-group><article-title>A new species of <italic><tp:taxon-name><tp:taxon-name-part taxon-name-part-type="genus" reg="Stenasellus">Stenasellus</tp:taxon-name-part></tp:taxon-name></italic> Dollfus, 1897 from Iran, with a key to the western Asian species (<tp:taxon-name><tp:taxon-name-part taxon-name-part-type="subphylum">Crustacea</tp:taxon-name-part></tp:taxon-name>, <tp:taxon-name><tp:taxon-name-part taxon-name-part-type="order">Isopoda</tp:taxon-name-part></tp:taxon-name>, <tp:taxon-name><tp:taxon-name-part taxon-name-part-type="family">Stenasellidae</tp:taxon-name-part></tp:taxon-name>)</article-title><source>Zookeys</source><day>13</day><month>6</month><year>2018</year><volume>2018</volume><issue>766</issue><fpage>39</fpage><lpage>50</lpage><pub-id pub-id-type="doi">10.3897/zookeys.766.23239</pub-id></mixed-citation></tp:treatment-meta><tp:nomenclature><tp:taxon-name>
              <tp:taxon-name-part taxon-name-part-type="genus" reg="Stenasellus">Stenasellus</tp:taxon-name-part>
              <tp:taxon-name-part taxon-name-part-type="species" reg="tashanicus">tashanicus</tp:taxon-name-part>
              <object-id xmlns:xlink="http://www.w3.org/1999/xlink" content-type="zoobank" xlink:type="simple">http://zoobank.org/F45E3E52-04AA-4238-8059-715858B80AD5</object-id>
            </tp:taxon-name><tp:taxon-status xmlns:xlink="http://www.w3.org/1999/xlink" xlink:type="simple">sp. n.</tp:taxon-status><xref ref-type="fig" rid="F2">Figs 2</xref><xref ref-type="fig" rid="F3">, 3</xref><xref ref-type="fig" rid="F4">, 4</xref></tp:nomenclature><tp:treatment-sec sec-type="material" id="SECID0EAMAE"><title>Material examined.</title><p>All material from Iran with locality data as follows.</p><p>
              <bold><italic>Holotype</italic>.</bold> ♂ (17.5 mm), Tashan Cave, Sarjooshar Village, Tashan City, Behbahan County, Khuzestan Province, Iran, 13 August 2016, <named-content xmlns:xlink="http://www.w3.org/1999/xlink" content-type="dwc:verbatimCoordinates" xlink:type="simple"><named-content content-type="geo-json" specific-use="{&#34;type&#34;:&#34;Point&#34;,&#34;coordinates&#34;:[50.174722,30.865000]}" id="NCID0EPMAE" xlink:type="simple">30°51'54"N, 50°10'29"E</named-content></named-content> (altitude 559 m a.s.l.), coll. Fatemi, Y. (<abbrev xmlns:xlink="http://www.w3.org/1999/xlink" content-type="institution" xlink:title="Zoological Museum, Shahrekord University, Iran" id="ABBRID0EUMAE" xlink:type="simple">ZMSU</abbrev> 2010).</p><p>
              <bold><italic>Paratypes.</italic></bold> 3 ♂♂ (17.1, 12.5, 12 mm), 2 ♀♀ (20, 11mm); 2 juveniles (7.3, 8.5 mm), same data as holotype (<abbrev xmlns:xlink="http://www.w3.org/1999/xlink" content-type="institution" xlink:title="Zoological Museum, Shahrekord University, Iran" id="ABBRID0EANAE" xlink:type="simple">ZMSU</abbrev> 2011). 1 ♂ (15 mm), 1 ♀ (18 mm); 1 juveniles (5.5 mm), Tashan Cave, Sarjooshar Village, Tashan City, Behbahan County, Khuzestan Province, Iran, 27 August 2016, <named-content xmlns:xlink="http://www.w3.org/1999/xlink" content-type="dwc:verbatimCoordinates" xlink:type="simple"><named-content content-type="geo-json" specific-use="{&#34;type&#34;:&#34;Point&#34;,&#34;coordinates&#34;:[50.174722,30.865000]}" id="NCID0EINAE" xlink:type="simple">30°51'54"N, 50°10'29"E</named-content></named-content> (altitude 559 m a.s.l.), coll. Fatemi, Y. and Malek-Hosseini, M.J. (<abbrev xmlns:xlink="http://www.w3.org/1999/xlink" content-type="institution" xlink:title="Zoological Museum, Shahrekord University, Iran" id="ABBRID0ENNAE" xlink:type="simple">ZMSU</abbrev> 2012).</p><!--PageBreak--></tp:treatment-sec><tp:treatment-sec sec-type="diagnosis" id="SECID0ETNAE"><title>Diagnosis.</title><p>Body dorsal surface smooth, with scattered marginal setae. Antenna reaching to pereonite V posterior margin in male specimen, with a squama bearing three simple setae on the outer margin of the third article. Maxilla lateral and middle endites each bearing 11 curved pectinate <abbrev xmlns:xlink="http://www.w3.org/1999/xlink" xlink:title="robust seta/e" id="ABBRID0EZNAE" xlink:type="simple">RS</abbrev>; mesial margin of maxilliped endite with six coupling hooks. Appendix masculina slender, elongated, tapering to a curved acute apex; endopod of pleopods III–V distally bifurcated.</p></tp:treatment-sec><tp:treatment-sec sec-type="description" id="SECID0E4NAE"><title>Description of male.</title><p>
              <italic>Body</italic> completely coral pink in the live specimen (Fig. <xref ref-type="fig" rid="F1">1C, D</xref>), length 4.2 as greatest width, <italic>head</italic> trapezoidal, with slightly concave frontal margin, dorsal surface smooth. Pereonites II–IV subequal in length, with rounded lateral margins, pereonites V–VII with posterolateral margins projected posteriorly, pereonites VI and VII sub-equal, longest (Fig. <xref ref-type="fig" rid="F2">2A, D</xref>). Pleonites I–II subequal in length, with projected posterolateral corner.</p><fig id="F2" position="float" orientation="portrait"><label>Figure 2.</label><caption><p>
                  <italic><tp:taxon-name><tp:taxon-name-part taxon-name-part-type="genus" reg="Stenasellus">Stenasellus</tp:taxon-name-part> <tp:taxon-name-part taxon-name-part-type="species" reg="tashanicus">tashanicus</tp:taxon-name-part></tp:taxon-name></italic> sp. n., <bold>A</bold> holotype (<abbrev xmlns:xlink="http://www.w3.org/1999/xlink" content-type="institution" xlink:title="Zoological Museum, Shahrekord University, Iran" id="ABBRID0EEPAE" xlink:type="simple">ZMSU</abbrev> 2010) dorsal view <bold>B</bold> female dorsal view <bold>C</bold> holotype, ventral view (P: Penes, PL: Pleopod I) <bold>D</bold> lateral view (Pl1, Pl2: Pleonites I &amp; II; Pe5, Pe6, Pe7: Pereonites V–VII).</p></caption><graphic xmlns:xlink="http://www.w3.org/1999/xlink" xlink:href="zookeys-766-039-g002.jpg" position="float" orientation="portrait" xlink:type="simple" id="oo_208651.jpg"/></fig><p>
              <italic>Pleotelson</italic> elongated, 1.4 as long as broad, posterior margin with two slight excavations; with scattered marginal setae.</p><p>
              <italic>Antennula</italic> (Fig. <xref ref-type="fig" rid="F3">3A</xref>) short, reaching pereonite I posterior margin, slightly longer than the peduncle of antenna, flagellum with 18 articles, articles 8–18 each bearing a single aesthetasc.</p><p>
              <italic>Antenna</italic> (Fig. <xref ref-type="fig" rid="F3">3B</xref>) peduncle articles I and II reduced; the four others longer, increasing in length from the fourth to the sixth; article VI about 1.6 times as article V, <!--PageBreak-->with long simple setae distally; article III with minute squama bearing two long <abbrev xmlns:xlink="http://www.w3.org/1999/xlink" xlink:title="robust seta/e" id="ABBRID0EKQAE" xlink:type="simple">RS</abbrev>, flagellum reaching to pereonite V posterior margin, up to 86 articles.</p><p>
              <italic>Left mandible</italic> (Fig. <xref ref-type="fig" rid="F3">3D, E</xref>) incisor and lacinia mobilis with four cusps, spine row of 18 serrate spines, molar with a row of long, tiny, simple setae. Palp article II longer than I, articles III distolateral margins with approximately 15 pectinated setae.</p><p>
              <italic>Maxillula</italic> (Fig. <xref ref-type="fig" rid="F3">3F</xref>) lateral endite apical margin with 12 serrate <abbrev xmlns:xlink="http://www.w3.org/1999/xlink" xlink:title="robust seta/e" id="ABBRID0E5QAE" xlink:type="simple">RS</abbrev> and eight tiny serrated smaller setae; mesial endite with three long, robust, comb and two short simple setae.</p><p>
              <italic>Maxilla</italic> (Fig. <xref ref-type="fig" rid="F3">3G</xref>) lateral and middle endites each with 11 curved pectinate <abbrev xmlns:xlink="http://www.w3.org/1999/xlink" xlink:title="robust seta/e" id="ABBRID0EKRAE" xlink:type="simple">RS</abbrev>; mesial endite with several rarely plumose, long robust combs, and slender simple setae.</p><p>
              <italic>Maxilliped</italic> (Fig. <xref ref-type="fig" rid="F3">3H</xref>) endite mesial margin with six coupling hooks, distal margin with approximately 10 serrated and rarely plumose <abbrev xmlns:xlink="http://www.w3.org/1999/xlink" xlink:title="robust seta/e" id="ABBRID0EWRAE" xlink:type="simple">RS</abbrev>; palp article I with single <abbrev xmlns:xlink="http://www.w3.org/1999/xlink" xlink:title="robust seta/e" id="ABBRID0E1RAE" xlink:type="simple">RS</abbrev> on the inferior margin, palp articles II–V with several long simple setae on the inferior margin.</p><!--PageBreak--><p>
              <italic>Pereopod I</italic> (Fig. <xref ref-type="fig" rid="F3">3I</xref>) basis length 1.66 width, ischium superior margin with one <abbrev xmlns:xlink="http://www.w3.org/1999/xlink" xlink:title="robust seta/e" id="ABBRID0EHSAE" xlink:type="simple">RS</abbrev> on distal corner and five small <abbrev xmlns:xlink="http://www.w3.org/1999/xlink" xlink:title="robust seta/e" id="ABBRID0ELSAE" xlink:type="simple">RS</abbrev> on the medial projection; merus supradistal angle with three <abbrev xmlns:xlink="http://www.w3.org/1999/xlink" xlink:title="robust seta/e" id="ABBRID0EPSAE" xlink:type="simple">RS</abbrev>; carpus triangular, inferior margin covered with several long and short simple <abbrev xmlns:xlink="http://www.w3.org/1999/xlink" xlink:title="robust seta/e" id="ABBRID0ETSAE" xlink:type="simple">RS</abbrev>; propodus inferior margin covered with several long simple <abbrev xmlns:xlink="http://www.w3.org/1999/xlink" xlink:title="robust seta/e" id="ABBRID0EXSAE" xlink:type="simple">RS</abbrev> set in amongst some serrated <abbrev xmlns:xlink="http://www.w3.org/1999/xlink" xlink:title="robust seta/e" id="ABBRID0E2SAE" xlink:type="simple">RS</abbrev>; dactylus 9.2 times as long as basal width, inferior margin with a row of contiguous scale-like flattened setae with accessory setulae, main unguis elongate.</p><p>
              <italic>Pereopod II</italic> (Fig. <xref ref-type="fig" rid="F3">3J</xref>) basis about 1.8 times as long as the greatest width, superior margin with nine long distally plumose setae; ischium superior margin with five long <!--PageBreak--><abbrev xmlns:xlink="http://www.w3.org/1999/xlink" xlink:title="robust seta/e" id="ABBRID0EITAE" xlink:type="simple">RS</abbrev>; merus supradistal angle with two long <abbrev xmlns:xlink="http://www.w3.org/1999/xlink" xlink:title="robust seta/e" id="ABBRID0EMTAE" xlink:type="simple">RS</abbrev>, inferior margin with nine long simple setae; carpus superior margin with five simple setae, inferior margin covered with several long and short simple <abbrev xmlns:xlink="http://www.w3.org/1999/xlink" xlink:title="robust seta/e" id="ABBRID0EQTAE" xlink:type="simple">RS</abbrev>; propodus inferior margin covered with several short, simple, acute setae, supradistal angle with two long simple and single sensory palmate setae; dactylus shorter than main unguis, with two secondary unguis.</p><fig id="F3" position="float" orientation="portrait"><label>Figure 3.</label><caption><p>
                  <italic><tp:taxon-name><tp:taxon-name-part taxon-name-part-type="genus" reg="Stenasellus">Stenasellus</tp:taxon-name-part> <tp:taxon-name-part taxon-name-part-type="species" reg="tashanicus">tashanicus</tp:taxon-name-part></tp:taxon-name></italic> sp. n., holotype (<abbrev xmlns:xlink="http://www.w3.org/1999/xlink" content-type="institution" xlink:title="Zoological Museum, Shahrekord University, Iran" id="ABBRID0EHUAE" xlink:type="simple">ZMSU</abbrev> 2010) <bold>A</bold> antennula <bold>B</bold> antenna <bold>C</bold> pleotelson <bold>D</bold> left mandible <bold>E</bold> palp of mandible <bold>F</bold> maxillula <bold>G</bold> maxilla <bold>H</bold> maxilliped <bold>I</bold> pereopod I <bold>J</bold> pereopod II.</p></caption><graphic xmlns:xlink="http://www.w3.org/1999/xlink" xlink:href="zookeys-766-039-g003.jpg" position="float" orientation="portrait" xlink:type="simple" id="oo_208652.jpg"/></fig><p>
              <italic>Pereopod III</italic> (Fig. <xref ref-type="fig" rid="F4">4A</xref>) is similar to pereopod II as illustrated.</p><p>
              <italic>Pereopod VII</italic> (Fig. <xref ref-type="fig" rid="F4">4B</xref>) basis about two times as long as the greatest width, superior margin with nine long distally plumose setae; <italic><tp:taxon-name><tp:taxon-name-part taxon-name-part-type="genus" reg="Ischium">Ischium</tp:taxon-name-part></tp:taxon-name></italic> length 2.2 width; merus supradistal angle with three long <abbrev xmlns:xlink="http://www.w3.org/1999/xlink" xlink:title="robust seta/e" id="ABBRID0E3VAE" xlink:type="simple">RS</abbrev>; carpus length 5.0 width, inferior margin covered with several long and short simple <abbrev xmlns:xlink="http://www.w3.org/1999/xlink" xlink:title="robust seta/e" id="ABBRID0EAWAE" xlink:type="simple">RS</abbrev>, supradistal angle with a long simple and a single sensory palmate setae; propodus length 7.3 width, inferior and superior margins covered with several short, simple, acute setae, supradistal angle with two long simple <!--PageBreak-->and a single sensory palmate setae; dactylus with elongated main unguis, bearing two secondary unguis.</p><p>
              <italic>Penial processes</italic> (Figs <xref ref-type="fig" rid="F2">2C</xref>, <xref ref-type="fig" rid="F4">4C</xref>) elongated, cylindrical, about 5.8 times as long as the greatest width.</p><p>
              <italic>Pleopod I</italic> (Fig. <xref ref-type="fig" rid="F4">4D</xref>) protopod length 1.2 width, mesial margin with a single coupling hook, exopod elongated, mesial margin with a row of 21 <abbrev xmlns:xlink="http://www.w3.org/1999/xlink" xlink:title="plumose marginal setae" id="ABBRID0E1WAE" xlink:type="simple">PMS</abbrev> and four simple setae, apical margin with row of ~18 simple fine setae, lateral margin concave.</p><p>
              <italic>Pleopod II</italic> (Fig. <xref ref-type="fig" rid="F4">4E</xref>) protopod elongated, length 1.7 width, exopod article I small, without seta, article II oval, with ~ 41 <abbrev xmlns:xlink="http://www.w3.org/1999/xlink" xlink:title="plumose marginal setae" id="ABBRID0EGXAE" xlink:type="simple">PMS</abbrev>; endopod small, with two apical, long, simple setae; <italic>appendix masculina</italic> length 1.4 article I length, 11.4 basal length, tapering to curve acute apex.</p><p>
              <italic>Pleopod III</italic> (Fig. <xref ref-type="fig" rid="F4">4F</xref>) exopod with transverse suture, apical margin with ten slender simple setae; endopod 0.6 as long as exopod, bifurcated distally.</p><p>
              <italic>Pleopod IV</italic> (Fig. <xref ref-type="fig" rid="F4">4G</xref>) exopod with transverse suture, distolateral margin with 22 slender simple setae; endopod 0.8 as long as exopod, bifurcated distally.</p><p>
              <italic>Pleopod V</italic> (Fig. <xref ref-type="fig" rid="F4">4H</xref>) exopod and endopod subequal in length, without marginal setae.</p><p>
              <italic>Uropods</italic> (Fig. <xref ref-type="fig" rid="F4">4I</xref>) protopod and rami covered with scattered acute simple setae; endopod longer than exopod, both rami with distal tuft of setae.</p><fig id="F4" position="float" orientation="portrait"><label>Figure 4.</label><caption><p>
                  <italic><tp:taxon-name><tp:taxon-name-part taxon-name-part-type="genus" reg="Stenasellus">Stenasellus</tp:taxon-name-part> <tp:taxon-name-part taxon-name-part-type="species" reg="tashanicus">tashanicus</tp:taxon-name-part></tp:taxon-name></italic> sp. n., holotype (<abbrev xmlns:xlink="http://www.w3.org/1999/xlink" content-type="institution" xlink:title="Zoological Museum, Shahrekord University, Iran" id="ABBRID0E6YAE" xlink:type="simple">ZMSU</abbrev> 2010) <bold>A</bold> pereopod III <bold>B</bold> pereopod VII <bold>C</bold> Penial processes (left ramous) <bold>D–H</bold> pleopods I–V <bold>I</bold> Uropod.</p></caption><graphic xmlns:xlink="http://www.w3.org/1999/xlink" xlink:href="zookeys-766-039-g004.jpg" position="float" orientation="portrait" xlink:type="simple" id="oo_208653.jpg"/></fig></tp:treatment-sec><tp:treatment-sec sec-type="Female" id="SECID0ETZAE"><title>Female.</title><p>(Fig. <xref ref-type="fig" rid="F2">2B</xref>) Typically, longer than the male, apart from sexual characteristics similar to male, pleotelson is broader and antenna is longer than male.</p></tp:treatment-sec><tp:treatment-sec sec-type="etymology" id="SECID0E4ZAE"><title>Etymology.</title><p>The name of this species comes from the type locality, the Tashan Cave, Iran.</p></tp:treatment-sec><tp:treatment-sec sec-type="habitat" id="SECID0EC1AE"><title>Habitat.</title><p>The isopods were collected from two pools in the dark zone of the Tashan Cave (at 20 to 200 cm depths). They were observed in all life cycle stages. They were observed crawling on the floor and hiding inside the sediment and cavities of the pools, as well as swimming in the water column. <xref ref-type="bibr" rid="B24">Mousavi-Sabet et al. (2016)</xref> described a blind fish from this cave (see Fig. <xref ref-type="fig" rid="F1">1D</xref>).</p></tp:treatment-sec><tp:treatment-sec sec-type="remarks" id="SECID0EQ1AE"><title>Remarks.</title><p>
              <italic><tp:taxon-name><tp:taxon-name-part taxon-name-part-type="genus" reg="Stenasellus">Stenasellus</tp:taxon-name-part> <tp:taxon-name-part taxon-name-part-type="species" reg="tashanicus">tashanicus</tp:taxon-name-part></tp:taxon-name></italic> sp. n. can be identified by a slender and distally acute appendix masculina, and a maxilliped endite with six coupling hooks on the mesial margin. The new species is the largest known <italic><tp:taxon-name><tp:taxon-name-part taxon-name-part-type="genus" reg="Stenasellus">Stenasellus</tp:taxon-name-part></tp:taxon-name></italic> member: length up to 18 mm in males and 20 mm in females. The new species is similar to <italic><tp:taxon-name><tp:taxon-name-part taxon-name-part-type="genus" reg="Stenasellus">S.</tp:taxon-name-part> <tp:taxon-name-part taxon-name-part-type="species" reg="vermeuleni">vermeuleni</tp:taxon-name-part></tp:taxon-name></italic> Magniez &amp; Stock, 2000 (known from Wadi Halban, Oman), in having an appendix masculinum with acute apex. The shape of pleopods III–V in both species is also similar. Based on the drawings and description of <italic><tp:taxon-name><tp:taxon-name-part taxon-name-part-type="genus" reg="Stenasellus">S.</tp:taxon-name-part> <tp:taxon-name-part taxon-name-part-type="species" reg="vermeuleni">vermeuleni</tp:taxon-name-part></tp:taxon-name></italic>, the new species differs by having a uropodal exopod smaller than the endopod (rather than subequal in length), pleopod I apical margin with a row of 18 simple fine setae (rather than six), exopodal article II of pleopod II is narrower than pleopod II in <italic><tp:taxon-name><tp:taxon-name-part taxon-name-part-type="genus" reg="Stenasellus">S.</tp:taxon-name-part> <tp:taxon-name-part taxon-name-part-type="species" reg="vermeuleni">vermeuleni</tp:taxon-name-part></tp:taxon-name></italic> and pleopod V exopod and endopod subequal in length (rather than a smaller exopod). Based on the description and drawings of <italic><tp:taxon-name><tp:taxon-name-part taxon-name-part-type="genus" reg="Stenasellus">S.</tp:taxon-name-part> <tp:taxon-name-part taxon-name-part-type="species" reg="asiaticus">asiaticus</tp:taxon-name-part></tp:taxon-name></italic> by <xref ref-type="bibr" rid="B1">Birstein and Starostin (1949)</xref> from Turkmenistan, this species is readily distinguished from the new species by setose body dorsal surface (rather than smooth body surface) and its flattened appendix masculina (rather than a narrow with an acute apex).</p><!--PageBreak--></tp:treatment-sec><tp:treatment-sec><!--Section generated to contain objects referenced in tp:taxon-treatment.--><fig id="F1" position="float" orientation="portrait"><label>Figure 1.</label><caption><p>Tashan Cave. <bold>A</bold> Cave opening <bold>B</bold> a pool inside the cave <bold>C</bold> live specimen of <italic><tp:taxon-name><tp:taxon-name-part taxon-name-part-type="genus" reg="Stenasellus">Stenasellus</tp:taxon-name-part> <tp:taxon-name-part taxon-name-part-type="species" reg="tashanicus">tashanicus</tp:taxon-name-part></tp:taxon-name></italic> sp. n., in its habitat <bold>D</bold> <italic><tp:taxon-name><tp:taxon-name-part taxon-name-part-type="genus" reg="Stenasellus">Stenasellus</tp:taxon-name-part> <tp:taxon-name-part taxon-name-part-type="species" reg="tashanicus">tashanicus</tp:taxon-name-part></tp:taxon-name></italic> sp. n., and cave fish <italic><tp:taxon-name><tp:taxon-name-part taxon-name-part-type="genus" reg="Garra">Garra</tp:taxon-name-part> <tp:taxon-name-part taxon-name-part-type="species" reg="tashanensis">tashanensis</tp:taxon-name-part></tp:taxon-name></italic> Mousavi-Sabet, Vatandoust, Fatemi &amp; Eagderi, 2016.</p></caption><graphic xmlns:xlink="http://www.w3.org/1999/xlink" xlink:href="zookeys-766-039-g001.jpg" position="float" orientation="portrait" xlink:type="simple" id="oo_208650.jpg"/></fig></tp:treatment-sec><ref-list><ref id="B24"><mixed-citation xmlns:xlink="http://www.w3.org/1999/xlink" xlink:type="simple">
          <person-group><name name-style="western"><surname>Mousavi-Sabet</surname><given-names>H</given-names></name><name name-style="western"><surname>Vatandoust</surname><given-names>S</given-names></name><name name-style="western"><surname>Fatemi</surname><given-names>Y</given-names></name><name name-style="western"><surname>Eagderi</surname><given-names>S</given-names></name></person-group> (<year>2016</year>) <article-title>Tashan Cave a new cave fish locality for Iran; and <italic><tp:taxon-name><tp:taxon-name-part taxon-name-part-type="genus">Garra</tp:taxon-name-part> <tp:taxon-name-part taxon-name-part-type="species">tashanensis</tp:taxon-name-part></tp:taxon-name></italic>, a new blind species from the Tigris River drainage (<tp:taxon-name><tp:taxon-name-part taxon-name-part-type="subclass">Teleostei</tp:taxon-name-part></tp:taxon-name>:<tp:taxon-name><tp:taxon-name-part taxon-name-part-type="family">Cyprinidae</tp:taxon-name-part></tp:taxon-name>).</article-title> <source>FishTaxa</source> <volume>1</volume>(<issue>3</issue>): <fpage>133</fpage>–<lpage>148</lpage>.</mixed-citation></ref><ref id="B1"><mixed-citation xmlns:xlink="http://www.w3.org/1999/xlink" xlink:type="simple">
          <person-group><name name-style="western"><surname>Birstein</surname><given-names>JA</given-names></name><name name-style="western"><surname>Starostin</surname><given-names>IV</given-names></name></person-group> (<year>1949</year>) <article-title>Novyj djla SSSR rod vodjanykh osliov (<tp:taxon-name><tp:taxon-name-part taxon-name-part-type="genus">Stenasellus</tp:taxon-name-part></tp:taxon-name>) iz Turkmenii i ego znaceniedlja zoogeografii srednej Azii.</article-title> <source>Doklady Akademiya Nauk SSSR</source> <volume>69</volume>(<issue>5</issue>): <fpage>691</fpage>–<lpage>694</lpage>.</mixed-citation></ref></ref-list></tp:taxon-treatment>
